# Supplementary material for: Low-Temperature Heat Capacity of CsPbI3, Cs4PbI6, and Cs3Bi2I9
Source: J Phys Chem C Nanomater Interfaces. 2023 Nov 13;127(46):22808–16. doi: 10.1021/acs.jpcc.3c05846 (PMC10684112; doi:10.1021/acs.jpcc.3c05846)
Supplement: Supplementary file 2 — jp3c05846_si_002.xlsx [file jp3c05846_si_002.xlsx]

## Sheet: CsPbI3
Series 1			Series 2
Sample Temp (Kelvin)	Samp HC (J/mole-K)		Sample Temp (Kelvin)	Samp HC (J/mole-K)
303.68	127.84		403.25	133.02
299.02	128.15		403.27	131.05
295.08	130.53		403.4	130.73
291	129		398.59	131.34
287.01	128.36		398.23	131.17
282.97	128.98		398.08	132.12
278.98	127.93		393.12	131.58
274.91	129.69		392.8	131.84
270.89	127.11		392.67	132.31
266.85	127.65		387.79	131.83
262.89	129.39		387.5	132.22
258.83	128.72		387.39	132.56
254.76	129.75		382.58	131.76
250.74	128.32		382.3	132.21
246.7	126.1		382.2	132.56
242.68	128.11		377.43	132.05
238.64	126.43		377.18	132.37
234.61	125.91		377.09	132.66
230.58	128.12		372.38	132.09
226.54	127.67		372.15	132.29
222.51	127.24		372.06	132.6
218.46	125.11		367.47	131.95
214.44	126.77		367.22	132.26
210.4	126.53		367.14	132.56
206.36	126.24		362.44	131.88
202.34	125.18		362.2	132.42
198.29	125.77		362.12	132.64
194.24	124		357.34	131.99
190.19	125.53		357.11	132.25
186.14	125.28		357.04	132.51
182.1	125.05		352.28	131.37
178.08	123.76		352.04	132.14
174.03	123.43		351.96	132.41
169.98	124.27		347.21	131.84
165.94	123.26		346.98	132
161.91	122.63		346.91	132.33
157.86	122.64		342.13	131.21
153.82	123.13		341.88	132
149.77	121.55		341.81	132.31
145.71	121.93		336.83	132.1
141.66	121.5		336.63	132.28
137.62	121.58		336.57	132.59
133.57	121.05		331.6	131.82
129.52	120.42		331.37	132.16
125.48	120.35		331.31	132.49
121.43	119.61		326.43	131.32
117.38	119.61		326.19	132.3
113.45	118.04		326.14	132.57
109.37	118.16		321.23	131.27
105.32	117.57		321.02	132.23
101.25	116.95		320.97	132.49
101.22	117.05		316.03	131.27
98.22	116.72		315.82	132.13
95.24	116.32		315.78	132.39
92.2	115.67		310.89	130.98
89.16	114.92		310.65	132.02
86.11	114.26		310.59	132.26
83.08	113.31		305.68	130.85
80.04	112.38		305.47	131.82
77	111.27		305.41	132.11
73.96	110.1		300.48	130.65
70.93	108.99		300.28	131.6
67.9	107.71		300.22	131.83
64.85	106.47		295.3	130.45
61.82	104.85		295.1	131.39
58.78	103.09		295.04	131.67
55.75	101.03		290.08	130.5
52.71	98.78		289.93	131.32
49.67	96.15		289.88	131.55
46.63	93.41		284.9	130.37
43.6	90.29		284.77	131.33
40.57	86.51		284.72	131.51
37.53	82.01		279.74	129.88
34.48	76.86		279.59	130.77
31.44	71.2		279.53	131.04
28.4	64.66		274.57	129.56
25.37	57.17		274.42	130.6
25.37	57.52		274.36	130.87
22.78	50.26		269.4	129.29
20.48	43.53		269.25	130.3
18.38	37.16		269.19	130.56
16.54	31.29		264.22	129
14.84	25.88		264.07	130.09
13.35	21.14		264.02	130.24
11.99	17.01		259.04	128.87
10.79	13.45		258.9	129.85
9.7	10.46		258.85	130
8.72	8		253.86	128.69
7.83	5.97		253.72	129.67
7.04	4.41		253.67	129.94
6.35	3.2		248.68	128.73
5.71	2.27		248.55	129.47
5.13	1.59		248.49	129.71
4.6	1.11		243.51	128.92
4.14	0.75		243.38	129.35
3.72	0.52		243.33	129.62
3.34	0.35		238.36	128.64
3	0.24		238.21	129.41
2.69	0.17		238.15	129.54
2.41	0.11		233.19	128.83
2.17	0.08		233.04	129.29
1.95	0.06		232.98	129.56
1.94	0.06		228.03	128.59
2.16	0.08		227.87	129.19
2.41	0.11		227.82	129.42
2.68	0.16		222.87	128.23
2.99	0.23		222.71	129.12
3.33	0.36		222.66	129.34
3.7	0.51		217.71	128.26
4.13	0.74		217.55	129.15
4.59	1.1		217.5	129.2
5.11	1.56		212.55	128.82
5.69	2.23		212.4	129.3
6.33	3.19		212.35	129.39
7.04	4.4		207.37	128.57
7.84	6		207.26	128.79
8.72	8.01		207.22	128.69
9.7	10.52		202.22	128.21
10.76	13.36		202.12	126.16
11.98	16.95		202	128.78
13.32	21.09
14.83	25.83
16.51	31.21
18.38	37.15
20.45	43.42
22.77	50.22
25.36	57.15
25.35	57.23
28.4	64.5
31.46	70.7
34.45	76.55
37.43	80.76
40.44	86.05
43.52	89.64
46.57	93.17
49.66	95.99
52.7	98.64
55.74	100.94
58.78	102.96
61.81	104.73
64.86	106.26
67.89	107.59
70.92	108.86
73.94	109.94
76.98	111.11
80.01	112.33
83.04	113.2
86.07	114.11
89.11	114.77
92.15	115.37
95.23	115.63
98.14	116.33
101.15	116.78
101.16	117.26
105.21	117.48
109.25	117.84
113.29	118.33
117.34	118.84
121.38	119.31
125.42	119.74
129.46	119.94
133.52	120.2
137.55	120.85
141.6	121.08
145.65	121.37
149.7	121.39
153.74	121.7
157.79	121.97
161.84	121.95
165.88	122.24
169.93	122.51
173.98	122.68
178.02	122.81
182.08	123.27
186.13	123.41
190.18	123.42
194.23	123.74
198.27	124.44
202.32	124.36
206.37	124.47
210.41	124.94
214.44	125.01
218.49	124.51
222.51	124.35
226.56	125.05
230.59	125.93
234.62	125.01
238.65	125.37
242.68	126.88
246.71	126.34
250.75	126.2
254.79	127.07
258.82	127.38
262.83	127.18
266.91	126.98
270.95	128.47
274.95	127.43
278.96	129.92
282.98	130.08
287.02	130.44
291.04	130.85
295.09	130.41
299.12	129.24
303.17	129.25
303.2	128.82
305.17	129.17
307.21	129.19
309.21	129.07
311.24	129.12
313.26	129.55
315.28	129.44
317.29	129.71
319.31	129.24
321.33	129.97
323.36	129.55
325.37	129.5
327.39	131.09
329.41	129.7
331.42	129.97
333.44	131.13
335.46	131.65
337.48	132.56
339.51	131.6
341.52	129.65
343.55	127.2
345.58	130.22
347.61	130.94
349.65	131.26
351.71	131.18
353.72	131.63
353.86	131.32
351.46	136.6
349.63	130.85
347.47	132.35
345.55	129.81
343.49	128.98
341.48	129.47
339.45	131.52
337.45	131.65
335.43	131.26
333.41	130.86
331.4	129.63
329.37	129.98
327.36	130.14
325.33	130.83
323.33	129.93
321.31	129.48
319.3	129.59
317.22	129.57
315.28	129.28
313.25	129.36
311.17	129.03
309.22	129.11
307.14	129.49
305.19	128.6
303.09	129.94
303.24	127.09
299.37	130.08
295.71	131.61
292.02	129
288.29	127.98
284.64	128.32
280.92	131
277.23	128.27
273.52	128.83
269.82	126.32
266.14	128.14
262.43	127.95
258.72	128.37
255.03	126.39
251.33	128.21
247.62	126.79
243.92	128.14
240.21	126.31
236.52	127.53
232.81	125.89
229.13	126.25
225.41	126.94
221.71	125.27
218.01	125.17
214.28	126.6
210.57	126.93
206.87	126.11
203.17	125.52
199.45	125.03
195.75	124.89
192.02	123.54
188.31	123.47
184.6	124.06
180.88	123.29
177.17	123.31
173.46	123.18
169.75	122.46
166.03	122.31
162.31	122.56
158.59	121.95
154.88	122.02
151.15	121.55
147.45	121.09
143.71	121.03
140	120.72
136.28	120.41
132.56	119.75
128.84	119.42
125.13	119.08
121.44	119.44
121.47	118.45
124.53	118.27
127.59	118.51
130.68	118.49
133.76	118.82
136.84	119.36
139.92	119.51
143.02	119.5
146.1	120.47
149.2	119.39
152.28	120.41
155.37	120.78
158.46	120.55
161.54	121.33
164.64	120.65
167.72	120.79
170.81	121.28
173.9	121.6
177	121.35
180.1	120.87
183.18	121.65
186.26	121.91
189.34	122.05
192.44	122.29
195.51	121.96
198.6	122.8
201.68	122.73
204.77	123.31
207.85	123.3
210.93	123.63
214.01	123.54
217.08	124.04
220.16	123.8
223.24	124.56
226.33	124.26
229.4	124.16
232.45	124.33
235.52	125.26
238.6	125.6
241.68	126.1
244.78	125.96
247.83	125.94
250.9	125.8
253.95	127.98
257.02	128.23
260.08	128.45
263.17	127.77
266.25	127.6
269.33	127.79
272.41	128.16
275.48	129.2
278.55	129.39
281.63	129.31
284.71	127.77
287.82	128.14
290.84	129.46
293.91	129.17
297	129.19
300.09	128.74
303.17	127.77

## Sheet: Cs4PbI6
Series 1			Series 2
Sample Temp (Kelvin)	Samp HC (J/mole-K)		Sample Temp (Kelvin)	Samp HC (J/mole-K)
303.68	273.02		403.28	303.11
275.24	273		403.16	300.75
248.92	272.66		403.26	298.36
225.86	272.48		398.43	293.37
205.24	268.37		398.09	298.25
186.49	266.62		397.95	300.19
169.47	264.66		392.99	293.81
153.98	263.44		392.68	298.15
139.88	262.48		392.55	300.12
127.11	260.9		387.67	293.95
115.49	258.7		387.39	297.96
104.92	258.22		387.27	299.62
95.32	256.76		382.5	293.19
86.6	253.97		382.21	297.58
78.66	250.24		382.1	299.48
71.43	245.5		377.38	292.95
64.87	240.15		377.11	297.42
58.93	233.53		377	299.15
53.46	225.79		372.35	292.97
48.55	217.67		372.1	297.23
44.11	208.68		372	298.87
40.09	198		367.45	292.33
36.44	185.92		367.18	296.86
33.11	172.96		367.07	298.67
30.08	159.75		362.43	292.2
27.32	145.75		362.16	296.56
24.83	131.93		362.06	298.32
22.56	117.05		357.32	291.23
20.52	102.59		357.07	296.04
18.66	89.38		356.97	297.51
16.98	76.4		352.23	291.89
15.41	64.21		351.99	295.54
14.04	53.74		351.9	296.84
12.73	43.84		347.18	290.62
11.6	35.66		346.95	295.12
10.52	28.32		346.86	296.76
9.59	22.57		342.1	289.73
8.68	17.43		341.84	295.1
7.91	13.57		341.76	296.58
7.19	10.25		336.79	291.53
6.53	7.85		336.58	295.56
5.93	5.85		336.51	297.25
5.38	4.31		331.57	290.24
4.85	3.11		331.34	295.06
4.37	2.26		331.26	296.49
3.95	1.58		326.37	290.17
3.59	1.13		326.16	294.37
3.29	0.84		326.08	295.89
3.04	0.65		321.18	289.79
2.86	0.55		320.99	294.1
2.77	0.51		320.92	295.49
2.75	0.52		315.99	289.44
2.78	0.57		315.79	293.6
2.75	0.48		315.73	295.2
6.09	6.31		310.84	288.42
10.07	25.56		310.62	292.69
14.02	53.67		310.55	294.25
17.93	83.7		305.64	288.22
21.91	112.36		305.44	292.11
25.91	137.88		305.36	293.85
29.92	159.11		300.43	287.61
33.87	176.24		300.25	291.61
37.81	190.55		300.18	292.92
41.78	202.38		295.25	287.11
45.74	212.09		295.07	291.03
49.69	219.79		295	292.25
53.65	225.99		290.04	287.05
57.63	232.1		289.9	289.78
61.59	236.66		289.84	291.11
65.55	240.86		284.87	286.05
69.5	244.18		284.73	289.32
73.45	246.95		284.67	290.41
77.4	249.62		279.7	285.48
81.35	251.92		279.56	288.4
85.31	253.8		279.49	289.94
89.26	255.7		274.53	284.27
93.2	257.04		274.38	288
97.16	257.91		274.32	289.23
101.1	258.54		269.36	283.75
105.04	259.13		269.21	287.54
109	259.31		269.15	288.35
112.95	259.62		264.19	282.84
116.89	260.28		264.05	286.49
120.85	261.06		263.98	287.7
124.79	262.32		259	282.48
128.74	262.53		258.87	285.71
132.7	263.12		258.81	286.88
136.65	263.71		253.83	282.64
140.6	263.82		253.7	284.81
144.55	263.62		253.63	286.36
148.51	264.85		248.65	282.73
152.46	265.46		248.52	284.5
156.41	265.64		248.46	285.72
160.36	264.69		243.48	283.27
164.32	265.21		243.35	284.69
168.29	265.46		243.29	285.42
172.24	265.45		238.32	282.4
176.21	265.4		238.18	284.06
180.17	265.16		238.12	285.4
184.13	266		233.14	282.64
188.09	266.76		233.01	283.74
192.05	267.11		232.95	284.93
196.02	266.37		227.99	282.11
199.98	266.64		227.85	283.67
203.94	267.36		227.81	282.75
207.9	267.99		222.83	281.82
211.87	268.64		222.7	283.33
215.81	267.58		222.65	282.58
219.77	267.38		217.65	282.26
223.73	268.69		217.57	282.01
227.69	269.78		217.5	282.58
231.64	269.86		212.49	283.97
235.58	269.78		212.39	283.68
239.52	268.55		212.35	283.87
243.44	270.67		207.36	281.24
247.43	271.01		207.25	281.78
251.4	270.98		207.2	281.97
255.36	271.13		202.19	279.68
259.32	273.28		202.1	275.38
263.29	273.27		202.02	279.54
267.24	272.96
271.2	273.16
275.16	274
279.12	274.17
283.08	274.84
287.02	274.93
290.97	274.11
294.94	273.59
298.92	272.08
302.84	271.27
306.79	275.38
310.76	278.45
314.72	278.94
318.65	279.92
322.6	279.02
326.53	279.83
330.46	281.59
334.41	284.67
338.36	283.66
342.25	277.27
346.27	285.05
350.22	281.13
354.14	276.79
354.95	279.99
352.16	280.38
350.15	283.73
348.1	283.43
346.02	284.57
343.98	285.74
341.97	287.66
339.89	293.16
337.89	288.81
335.86	287.59
333.84	286.67
331.81	285.5
329.8	282.82
327.77	280.57
325.75	279.76
323.74	278.94
321.71	278.99
319.68	279.19
317.67	279.66
315.64	280.23
313.63	280.42
311.61	280.09
309.6	279.34
307.58	280.07
305.55	279.65
303.54	278.32
304.07	280.45
299.48	276.33
295.46	275.56
291.43	275.61
287.39	275.74
283.37	276.09
279.33	275.71
275.3	276.45
271.27	275.76
267.23	275.28
263.2	276.65
259.16	276.46
255.12	274.92
251.09	274.47
247.04	274
243	272.61
238.97	271.21
234.93	272.16
230.89	273.25
226.86	272.06
222.82	270.18
218.78	269.32
214.74	269.97
210.69	269.97
206.64	269.23
202.61	268.74
198.55	267.79
194.51	267.85
190.46	268.09
186.42	267.99
182.37	266.62
178.31	266.07
174.26	266.59
170.21	266.57
166.16	266.17
162.11	265.82
158.07	265.74
154.03	265.96
149.98	265.65
145.94	264.71
141.9	264.15
137.84	264.48
133.8	264.04
129.75	263.32
125.71	263.04
121.66	262.45
117.62	261.49
113.56	260.57
109.51	260.45
105.46	260.24
101.41	259.44
101.38	259.52
98.34	259.11
95.31	258.55
92.28	257.81
89.24	256.91
86.21	255.17
83.16	253.66
80.12	252.18
77.08	250.42
74.04	248.1
70.99	246.13
67.95	243.71
64.9	240.86
61.86	237.48
58.86	233.92
55.76	229.66
52.73	225.18
49.68	220.23
46.65	214.53
43.61	207.71
40.58	199.57
37.54	190.21
34.51	179.23
31.48	166.72
28.44	152.04
25.4	135.33
25.36	135.04
24.11	127.6
22.9	119.23
21.73	111.49
20.63	104.05
19.57	96.26
18.58	89.03
17.63	81.79
16.72	74.79
15.88	68.14
15.05	61.79
14.32	56.15
13.56	50.31
12.9	45.35
12.22	40.36
11.62	36.08
11.01	31.84
10.44	28.06
9.92	24.73
9.41	21.7
8.93	18.95
8.47	16.46
8.04	14.27
7.63	12.34
7.24	10.64
6.87	9.14
6.55	7.98
6.22	6.78
5.9	5.83
5.6	4.94
5.31	4.16
5.04	3.53
4.78	2.99
4.53	2.52
4.3	2.1
4.08	1.73
3.89	1.48
3.7	1.25
3.53	1.06
3.37	0.9
3.22	0.77
3.1	0.68
2.99	0.61
2.91	0.55
2.84	0.52
2.8	0.51
2.78	0.51
2.8	0.55
2.86	0.61
2.95	0.67
2.9	0.56
2.75	0.46
2.68	0.41
2.67	0.4
2.69	0.41
2.75	0.44
2.83	0.49
2.94	0.55
3.06	0.64
3.19	0.75

## Sheet: Cs3Bi2I9
Series 1			Series 2
Sample Temp (Kelvin)	Samp HC (J/mole-K)		Sample Temp (Kelvin)	Samp HC (J/mole-K)
274.63	328.62		300.31	333.27
248.54	331.35		300.05	337.35
224.88	328.93		299.95	337.89
203.46	331.71		295.11	333.87
184.09	329.15		294.88	336.7
166.57	328.45		294.8	337.79
150.68	327.76		289.99	333.41
136.3	326.93		289.75	336.62
123.32	322.56		289.66	337.82
111.56	319.72		284.83	333.43
100.91	315.55		284.59	336.81
91.17	311.88		284.51	338
82.38	305.19		279.65	333.92
74.51	297.12		279.42	336.83
67.37	289.17		279.34	337.73
60.93	280.27		274.49	333.54
55.13	268.69		274.27	336.61
49.77	258.17		274.19	337.85
44.98	246.46		269.31	333.9
40.68	233.91		269.11	336.64
36.81	221.41		269.03	337.66
33.31	207.55		264.16	333.28
30.14	193.77		263.95	336.19
27.27	179.28		263.87	337.09
24.68	164.25		258.99	333.27
22.35	150.24		258.78	335.98
20.21	134.94		258.7	336.88
18.3	124.75		253.83	333.55
16.56	106.93		253.61	336.22
14.99	92.71		253.54	337.33
13.58	79.98		248.66	333.57
12.3	67.55		248.45	336.31
11.13	56.78		248.37	337.33
10.08	47.04		243.49	333.86
9.12	38.5		243.28	336.48
8.26	31.17		243.21	337.47
7.48	24.78		238.34	333.7
6.77	19.67		238.13	336.61
6.13	15.61		238.05	337.51
5.55	12.27		233.17	333.9
5.02	9.51		232.96	336.41
4.54	7.27		232.89	337.41
4.11	5.69		228	334.04
3.72	4.32		227.8	336.51
3.37	3.29		227.73	337.49
3.05	2.48		222.84	334.98
2.76	1.84		222.65	337.38
2.51	1.26		222.58	338.27
2.26	1		217.82	332.98
2.05	0.74		217.52	338.55
2.04	0.72		217.46	339.79
8.06	29.16		212.72	332.7
14.05	81.75		212.36	342.59
20.05	131.26		212.32	343.72
26.18	171.31		207.55	333.91
32.22	199.7		207.23	338.13
38.24	222.59		207.18	340.65
44.27	241.2		202.42	326.95
50.3	255.93		202.1	338.68
56.33	268		202.03	342.36
62.42	278.77
68.45	287.02
74.47	293.26
80.48	300.31
86.49	304.87
92.5	310.13
98.5	312.85
104.38	315.93
110.53	317.15
116.56	319.22
122.57	320.66
128.56	322.33
134.59	324.19
140.6	325.72
146.61	326.33
152.62	326.34
158.63	326.37
164.64	327.15
170.65	327.31
176.67	326.67
182.7	328.37
188.72	328.11
194.74	327.51
200.78	328.57
206.83	330.1
212.87	329.78
218.89	327.75
224.91	328
230.94	331.1
236.93	329.94
242.94	329.96
248.98	329.31
255.01	331.3
261.04	333.38
267.06	330.75
273.09	329.36
279.1	326.82
285.11	327.25
291.19	326.56
297.27	322.63
301.69	338.17
299.6	338.38
297.53	338.12
295.5	335.75
293.47	335.02
291.44	332.23
289.42	329.22
287.4	327.59
285.38	326.39
283.36	327.01
281.34	327.62
279.32	328.96
277.3	330.05
275.27	330.27
273.25	330.17
271.22	331.5
269.2	332.17
267.18	332.02
265.15	333.94
263.13	334.04
261.1	334.96
259.08	334.62
257.06	335.67
255.04	334.3
253.01	334.29
250.99	334.85
248.97	334.83
246.94	334.41
244.91	334.18
242.88	332.85
240.87	332.71
238.84	330.55
236.81	334.52
234.79	334.58
232.76	333.94
230.74	334.58
228.71	332.94
226.69	329.82
224.66	328.2
222.63	326.64
220.6	326.9
218.58	328.21
216.55	330.86
214.53	330.9
212.49	330.82
210.47	331.83
